# Supplementary material for: SARS-CoV-2 clade dynamics and their associations with hospitalisations during the first two years of the COVID-19 pandemic
Source: PLoS One. 2024 May 10;19(5):e0303176. doi: 10.1371/journal.pone.0303176 (PMC11086870; doi:10.1371/journal.pone.0303176)
Supplement: S2 Appendix — (XLSX) [file pone.0303176.s011.xlsx]

## Sheet: Table 2
Table 2. ENA project accessions of uploaded raw sequence data.
Accession	Description
PRJEB51354	Whole genome sequencing of SARS-CoV-2 in Estonia
PRJEB51025	Whole genome sequencing of SARS-CoV-2 in Estonia
PRJEB51498	Whole genome sequencing of SARS-CoV-2 in Estonia
PRJEB50998	Whole genome sequencing of SARS-CoV-2 in Estonia
PRJEB51124	Whole genome sequencing of SARS-CoV-2 in Estonia
PRJEB51230	Whole genome sequencing of SARS-CoV-2 in Estonia
PRJEB51679	Whole genome sequencing of SARS-CoV-2 in Estonia
PRJEB52383	Whole genome sequencing of SARS-CoV-2 in Estonia
PRJEB51023	Whole genome sequencing of SARS-CoV-2 in Estonia
PRJEB51683	Whole genome sequencing of SARS-CoV-2 in Estonia
PRJEB51735	Whole genome sequencing of SARS-CoV-2 in Estonia
PRJEB52298	Whole genome sequencing of SARS-CoV-2 in Estonia
PRJEB51503	Whole genome sequencing of SARS-CoV-2 in Estonia
PRJEB51595	Whole genome sequencing of SARS-CoV-2 in Estonia
PRJEB52047	Whole genome sequencing of SARS-CoV-2 in Estonia
PRJEB51597	Whole genome sequencing of SARS-CoV-2 in Estonia
PRJEB51738	Whole genome sequencing of SARS-CoV-2 in Estonia
PRJEB51007	Whole genome sequencing of SARS-CoV-2 in Estonia
PRJEB51126	Whole genome sequencing of SARS-CoV-2 in Estonia
PRJEB52438	Whole genome sequencing of SARS-CoV-2 in Estonia
PRJEB51231	Whole genome sequencing of SARS-CoV-2 in Estonia
PRJEB51352	Whole genome sequencing of SARS-CoV-2 in Estonia
PRJEB52254	Whole genome sequencing of SARS-CoV-2 in Estonia
PRJEB51348	Whole genome sequencing of SARS-CoV-2 in Estonia
PRJEB47109	Whole genome sequencing of SARS-CoV-2 in Estonia
PRJEB47229	Whole genome sequencing of SARS-CoV-2 in Estonia
PRJEB47713	Whole genome sequencing of SARS-CoV-2 in Estonia
PRJEB50296	Whole genome sequencing of SARS-CoV-2 in Estonia
PRJEB50797	Whole genome sequencing of SARS-CoV-2 in Estonia
PRJEB47099	Whole genome sequencing of SARS-CoV-2 in Estonia
PRJEB47111	Whole genome sequencing of SARS-CoV-2 in Estonia
PRJEB48428	Whole genome sequencing of SARS-CoV-2 in Estonia
PRJEB48514	Whole genome sequencing of SARS-CoV-2 in Estonia
PRJEB49181	Whole genome sequencing of SARS-CoV-2 in Estonia
PRJEB50529	Whole genome sequencing of SARS-CoV-2 in Estonia
PRJEB50538	Whole genome sequencing of SARS-CoV-2 in Estonia
PRJEB47106	Whole genome sequencing of SARS-CoV-2 in Estonia
PRJEB47112	Whole genome sequencing of SARS-CoV-2 in Estonia
PRJEB47331	Whole genome sequencing of SARS-CoV-2 in Estonia
PRJEB47583	Whole genome sequencing of SARS-CoV-2 in Estonia
PRJEB47944	Whole genome sequencing of SARS-CoV-2 in Estonia
PRJEB48700	Whole genome sequencing of SARS-CoV-2 in Estonia
PRJEB50534	Whole genome sequencing of SARS-CoV-2 in Estonia
PRJEB50537	Whole genome sequencing of SARS-CoV-2 in Estonia
PRJEB47326	Whole genome sequencing of SARS-CoV-2 in Estonia
PRJEB47434	Whole genome sequencing of SARS-CoV-2 in Estonia
PRJEB47436	Whole genome sequencing of SARS-CoV-2 in Estonia
PRJEB47570	Whole genome sequencing of SARS-CoV-2 in Estonia
PRJEB48138	Whole genome sequencing of SARS-CoV-2 in Estonia
PRJEB48892	Whole genome sequencing of SARS-CoV-2 in Estonia
PRJEB50275	Whole genome sequencing of SARS-CoV-2 in Estonia
PRJEB50429	Whole genome sequencing of SARS-CoV-2 in Estonia
PRJEB50485	Whole genome sequencing of SARS-CoV-2 in Estonia
PRJEB46782	Whole genome sequencing of SARS-CoV-2 in Estonia
PRJEB47105	Whole genome sequencing of SARS-CoV-2 in Estonia
PRJEB47120	Whole genome sequencing of SARS-CoV-2 in Estonia
PRJEB47598	Whole genome sequencing of SARS-CoV-2 in Estonia
PRJEB48077	Whole genome sequencing of SARS-CoV-2 in Estonia
PRJEB48558	Whole genome sequencing of SARS-CoV-2 in Estonia
PRJEB48886	Whole genome sequencing of SARS-CoV-2 in Estonia
PRJEB50528	Whole genome sequencing of SARS-CoV-2 in Estonia
PRJEB50535	Whole genome sequencing of SARS-CoV-2 in Estonia
PRJEB50546	Whole genome sequencing of SARS-CoV-2 in Estonia
PRJEB50677	Whole genome sequencing of SARS-CoV-2 in Estonia
PRJEB47110	Whole genome sequencing of SARS-CoV-2 in Estonia
PRJEB47180	Whole genome sequencing of SARS-CoV-2 in Estonia
PRJEB47183	Whole genome sequencing of SARS-CoV-2 in Estonia
PRJEB47194	Whole genome sequencing of SARS-CoV-2 in Estonia
PRJEB47585	Whole genome sequencing of SARS-CoV-2 in Estonia
PRJEB47873	Whole genome sequencing of SARS-CoV-2 in Estonia
PRJEB48696	Whole genome sequencing of SARS-CoV-2 in Estonia
PRJEB48711	Whole genome sequencing of SARS-CoV-2 in Estonia
PRJEB50312	Whole genome sequencing of SARS-CoV-2 in Estonia
PRJEB50486	Whole genome sequencing of SARS-CoV-2 in Estonia
PRJEB50540	Whole genome sequencing of SARS-CoV-2 in Estonia
PRJEB50559	Whole genome sequencing of SARS-CoV-2 in Estonia
PRJEB47121	Whole genome sequencing of SARS-CoV-2 in Estonia
PRJEB48640	Whole genome sequencing of SARS-CoV-2 in Estonia
PRJEB48772	Whole genome sequencing of SARS-CoV-2 in Estonia
PRJEB49981	Whole genome sequencing of SARS-CoV-2 in Estonia
PRJEB50007	Whole genome sequencing of SARS-CoV-2 in Estonia
PRJEB50859	Whole genome sequencing of SARS-CoV-2 in Estonia
PRJEB47123	Whole genome sequencing of SARS-CoV-2 in Estonia
PRJEB49812	Whole genome sequencing of SARS-CoV-2 in Estonia
PRJEB50186	Whole genome sequencing of SARS-CoV-2 in Estonia
PRJEB47125	Whole genome sequencing of SARS-CoV-2 in Estonia
PRJEB48515	Whole genome sequencing of SARS-CoV-2 in Estonia
PRJEB49070	Whole genome sequencing of SARS-CoV-2 in Estonia
PRJEB49805	Whole genome sequencing of SARS-CoV-2 in Estonia
PRJEB49810	Whole genome sequencing of SARS-CoV-2 in Estonia
PRJEB50341	Whole genome sequencing of SARS-CoV-2 in Estonia
PRJEB50524	Whole genome sequencing of SARS-CoV-2 in Estonia
PRJEB50525	Whole genome sequencing of SARS-CoV-2 in Estonia
PRJEB50531	Whole genome sequencing of SARS-CoV-2 in Estonia
PRJEB50675	Whole genome sequencing of SARS-CoV-2 in Estonia
PRJEB50997	Whole genome sequencing of SARS-CoV-2 in Estonia
PRJEB47101	Whole genome sequencing of SARS-CoV-2 in Estonia
PRJEB47102	Whole genome sequencing of SARS-CoV-2 in Estonia
PRJEB47992	Whole genome sequencing of SARS-CoV-2 in Estonia
PRJEB48559	Whole genome sequencing of SARS-CoV-2 in Estonia
PRJEB49076	Whole genome sequencing of SARS-CoV-2 in Estonia
PRJEB49978	Whole genome sequencing of SARS-CoV-2 in Estonia
PRJEB50886	Whole genome sequencing of SARS-CoV-2 in Estonia
PRJEB47116	Whole genome sequencing of SARS-CoV-2 in Estonia
PRJEB47118	Whole genome sequencing of SARS-CoV-2 in Estonia
PRJEB47190	Whole genome sequencing of SARS-CoV-2 in Estonia
PRJEB47871	Whole genome sequencing of SARS-CoV-2 in Estonia
PRJEB48440	Whole genome sequencing of SARS-CoV-2 in Estonia
PRJEB48701	Whole genome sequencing of SARS-CoV-2 in Estonia
PRJEB48771	Whole genome sequencing of SARS-CoV-2 in Estonia
PRJEB48873	Whole genome sequencing of SARS-CoV-2 in Estonia
PRJEB49167	Whole genome sequencing of SARS-CoV-2 in Estonia
PRJEB49807	Whole genome sequencing of SARS-CoV-2 in Estonia
PRJEB50311	Whole genome sequencing of SARS-CoV-2 in Estonia
PRJEB50327	Whole genome sequencing of SARS-CoV-2 in Estonia
PRJEB50436	Whole genome sequencing of SARS-CoV-2 in Estonia
PRJEB50678	Whole genome sequencing of SARS-CoV-2 in Estonia
PRJEB49988	Whole genome sequencing of SARS-CoV-2 in Estonia
PRJEB50316	Whole genome sequencing of SARS-CoV-2 in Estonia
PRJEB50526	Whole genome sequencing of SARS-CoV-2 in Estonia
PRJEB50549	Whole genome sequencing of SARS-CoV-2 in Estonia
PRJEB47100	Whole genome sequencing of SARS-CoV-2 in Estonia
PRJEB47103	Whole genome sequencing of SARS-CoV-2 in Estonia
PRJEB47104	Whole genome sequencing of SARS-CoV-2 in Estonia
PRJEB47113	Whole genome sequencing of SARS-CoV-2 in Estonia
PRJEB47114	Whole genome sequencing of SARS-CoV-2 in Estonia
PRJEB47115	Whole genome sequencing of SARS-CoV-2 in Estonia
PRJEB47119	Whole genome sequencing of SARS-CoV-2 in Estonia
PRJEB47145	Whole genome sequencing of SARS-CoV-2 in Estonia
PRJEB47227	Whole genome sequencing of SARS-CoV-2 in Estonia
PRJEB47674	Whole genome sequencing of SARS-CoV-2 in Estonia
PRJEB48429	Whole genome sequencing of SARS-CoV-2 in Estonia
PRJEB50189	Whole genome sequencing of SARS-CoV-2 in Estonia
PRJEB50192	Whole genome sequencing of SARS-CoV-2 in Estonia
PRJEB50680	Whole genome sequencing of SARS-CoV-2 in Estonia
PRJEB50860	Whole genome sequencing of SARS-CoV-2 in Estonia
PRJEB52934	Whole genome sequencing of SARS-CoV-2 in Estonia
PRJEB52588	Whole genome sequencing of SARS-CoV-2 in Estonia
PRJEB52841	Whole genome sequencing of SARS-CoV-2 in Estonia

## Sheet: Table 3
Table 3. Summary of parameters of the brms model [shannon_index ~ ar(time = wk, gr = domestic, p = 2, cov = FALSE)], student family. Model was specified using lme4 formula syntax.
Class	Parameter	Estimate	Est.Error	l-95% CI	u-95% CI	Rhat	Bulk_ESS	Tail_ESS
Correlation Structures	ar[1]	0.82	0.089	0.64	0.99	1	1805	2033
Correlation Structures	ar[2]	0.18	0.092	-0.0039	0.36	1	1784	2065
Population-Level Effects	Intercept	2.2	0.17	1.9	2.5	1	2662	2443
Family Specific Parameters	sigma	0.23	0.022	0.19	0.28	1	2198	2154
Family Specific Parameters	nu	15	11	3.9	44	1	2059	2513

## Sheet: Table 4
Table 4. Summary of parameters of the brms model [hosp_days1 ~ male + age40 + vacc_coverage + cases_std + vaktsineerimine_lõpetatud_enne + clade + male:age40 + male:vaktsineerimine_lõpetatud_enne + age40:vaktsineerimine_lõpetatud_enne + male:clade + age40:clade + vaktsineerimine_lõpetatud_enne:clade], bernoulli family. Model was specified using lme4 formula syntax.
Class	Parameter	Estimate	Est.Error	l-95% CI	u-95% CI	Rhat	Bulk_ESS	Tail_ESS
Population-Level Effects	Intercept	-4	0.1	-4.2	-3.8	1	5110	2185
Population-Level Effects	male	0.073	0.083	-0.086	0.24	1	5263	1950
Population-Level Effects	age40	0.076	0.0079	0.06	0.091	1	1579	2076
Population-Level Effects	vacc_coverage	-0.16	0.096	-0.34	0.032	1	6138	2233
Population-Level Effects	cases_std	-0.2	0.047	-0.29	-0.11	1	5322	2374
Population-Level Effects	vaktsineerimine_lõpetatud_enne	-0.35	0.086	-0.52	-0.18	1	5548	2250
Population-Level Effects	clade20B	0.0061	0.098	-0.18	0.19	1	5662	2011
Population-Level Effects	clade20D	-0.0035	0.1	-0.2	0.2	1	6792	2107
Population-Level Effects	clade20EEU1	0.0056	0.099	-0.19	0.19	1	6147	2208
Population-Level Effects	clade20IAlphaV1	0.098	0.082	-0.059	0.26	1	5325	2601
Population-Level Effects	clade21IDelta	0.039	0.093	-0.14	0.22	1	7110	2522
Population-Level Effects	clade21JDelta	0.049	0.087	-0.12	0.22	1	6278	2397
Population-Level Effects	clade21KOmicron	-0.12	0.092	-0.29	0.059	1	5736	2337
Population-Level Effects	clade21LOmicron	-0.077	0.093	-0.26	0.1	1	7099	2325
Population-Level Effects	male:age40	0.022	0.004	0.015	0.03	1	5351	2283
Population-Level Effects	male:vaktsineerimine_lõpetatud_enne	-0.11	0.086	-0.28	0.059	1	6222	2299
Population-Level Effects	age40:vaktsineerimine_lõpetatud_enne	-0.031	0.0053	-0.041	-0.02	1	5290	2231
Population-Level Effects	male:clade20B	-0.0022	0.093	-0.18	0.18	1	7373	2280
Population-Level Effects	male:clade20D	-0.01	0.1	-0.21	0.19	1	5266	1728
Population-Level Effects	male:clade20EEU1	-0.0096	0.097	-0.2	0.18	1	7743	2112
Population-Level Effects	male:clade20IAlphaV1	0.037	0.086	-0.13	0.21	1	6736	1961
Population-Level Effects	male:clade21IDelta	0.029	0.097	-0.16	0.23	1	6843	2159
Population-Level Effects	male:clade21JDelta	0.07	0.084	-0.093	0.24	1	5564	2130
Population-Level Effects	male:clade21KOmicron	-0.043	0.094	-0.23	0.15	1	7237	1879
Population-Level Effects	male:clade21LOmicron	-0.046	0.096	-0.23	0.14	1	6070	2019
Population-Level Effects	age40:clade20B	0.004	0.011	-0.018	0.026	1	2370	2411
Population-Level Effects	age40:clade20D	-0.047	0.035	-0.12	0.018	1	6203	1690
Population-Level Effects	age40:clade20EEU1	0.0097	0.011	-0.011	0.031	1	2258	2192
Population-Level Effects	age40:clade20IAlphaV1	-0.0017	0.0081	-0.017	0.014	1	1618	2231
Population-Level Effects	age40:clade21IDelta	0.0082	0.013	-0.018	0.033	1	2456	2432
Population-Level Effects	age40:clade21JDelta	-0.0024	0.0083	-0.018	0.014	1	1603	2005
Population-Level Effects	age40:clade21KOmicron	-0.025	0.011	-0.047	-0.0029	1	2220	2382
Population-Level Effects	age40:clade21LOmicron	-0.045	0.013	-0.069	-0.021	1	2224	2261
Population-Level Effects	vaktsineerimine_lõpetatud_enne:clade20B	-0.0017	0.1	-0.2	0.19	1	6757	1798
Population-Level Effects	vaktsineerimine_lõpetatud_enne:clade20D	-0.00085	0.1	-0.19	0.19	1	6575	1762
Population-Level Effects	vaktsineerimine_lõpetatud_enne:clade20EEU1	-0.0085	0.099	-0.2	0.19	1	6767	1736
Population-Level Effects	vaktsineerimine_lõpetatud_enne:clade20IAlphaV1	-0.058	0.099	-0.24	0.13	1	6789	2043
Population-Level Effects	vaktsineerimine_lõpetatud_enne:clade21IDelta	0.0016	0.098	-0.19	0.19	1	7757	2413
Population-Level Effects	vaktsineerimine_lõpetatud_enne:clade21JDelta	-0.18	0.089	-0.35	-0.0044	1	5873	2331
Population-Level Effects	vaktsineerimine_lõpetatud_enne:clade21KOmicron	-0.08	0.097	-0.27	0.11	1	7436	1848
Population-Level Effects	vaktsineerimine_lõpetatud_enne:clade21LOmicron	-0.026	0.097	-0.22	0.16	1	7182	2164

## Sheet: Table 5
Table 5. Summary of parameters of the brms model [n | trials(total) ~ Age20], binomial family. Model was specified using lme4 formula syntax.
Class	Parameter	Estimate	Est.Error	l-95% CI	u-95% CI	Rhat	Bulk_ESS	Tail_ESS
Population-Level Effects	Intercept	-1.5	0.016	-1.5	-1.4	1	2513	2475
Population-Level Effects	Age2020M39	0.86	0.021	0.82	0.91	1	2744	2533
Population-Level Effects	Age2040M59	0.65	0.021	0.61	0.69	1	2409	2380
Population-Level Effects	Age2060M79	-0.47	0.025	-0.52	-0.43	1	2531	2644
Population-Level Effects	Age20>80	-2.2	0.042	-2.3	-2.1	1	2579	2654

## Sheet: Table 6
Table 6. Summary of parameters of the brms model [n | trials(nn) ~ wk + Age20 + wk:Age20], binomial family. Model was specified using lme4 formula syntax.
Class	Parameter	Estimate	Est.Error	l-95% CI	u-95% CI	Rhat	Bulk_ESS	Tail_ESS
Population-Level Effects	Intercept	-1.8	0.07	-1.9	-1.6	1	855	1560
Population-Level Effects	wk	0.004	0.00088	0.0023	0.0057	1	876	1569
Population-Level Effects	Age2020M39	1.1	0.09	0.9	1.3	1	1047	1548
Population-Level Effects	Age2040M59	1	0.091	0.87	1.2	1	934	1232
Population-Level Effects	Age2060M79	0.31	0.11	0.096	0.52	1	1029	1590
Population-Level Effects	Age20>80	-2.2	0.18	-2.5	-1.8	1	1331	1747
Population-Level Effects	wk:Age2020M39	-0.0032	0.0011	-0.0054	-0.00097	1	1087	1817
Population-Level Effects	wk:Age2040M59	-0.0055	0.0011	-0.0077	-0.0032	1	976	1313
Population-Level Effects	wk:Age2060M79	-0.01	0.0014	-0.013	-0.0075	1	1041	1528
Population-Level Effects	wk:Age20>80	6.6e-05	0.0023	-0.0044	0.0046	1	1349	1667

## Sheet: Table 7
Table 7. Summary of parameters of the brms model [male ~ wk + Age20 + wk:Age20], bernoulli family. Model was specified using lme4 formula syntax.
Class	Parameter	Estimate	Est.Error	l-95% CI	u-95% CI	Rhat	Bulk_ESS	Tail_ESS
Population-Level Effects	Intercept	0.43	0.14	0.16	0.72	1	809	1373
Population-Level Effects	wk	-0.0051	0.0018	-0.0086	-0.0018	1	862	1384
Population-Level Effects	Age2020M39	-0.031	0.17	-0.39	0.3	1	884	1301
Population-Level Effects	Age2040M59	-0.51	0.18	-0.86	-0.17	1	847	1489
Population-Level Effects	Age2060M79	-0.75	0.21	-1.2	-0.36	1	1075	1386
Population-Level Effects	Age20>80	-1	0.43	-1.9	-0.17	1	1244	1374
Population-Level Effects	wk:Age2020M39	0.00012	0.0021	-0.0039	0.0046	1	878	1249
Population-Level Effects	wk:Age2040M59	0.005	0.0022	0.00075	0.0093	1	943	1504
Population-Level Effects	wk:Age2060M79	0.0042	0.0026	-0.0009	0.0094	1	1077	1451
Population-Level Effects	wk:Age20>80	-0.0021	0.0056	-0.013	0.0093	1	1277	1502

## Sheet: Table 8
Table 8. Summary of parameters of the brms model [travel ~ voc + p_missing + PopulationCoverage], bernoulli family. Model was specified using lme4 formula syntax.
Class	Parameter	Estimate	Est.Error	l-95% CI	u-95% CI	Rhat	Bulk_ESS	Tail_ESS
Population-Level Effects	Intercept	-1.86	0.1	-2.05	-1.66	1	4303	3221
Population-Level Effects	vocBeta	1.75	0.28	1.19	2.29	1	4920	2927
Population-Level Effects	vocDelta	0.2	0.11	-0.01	0.43	1	1853	1889
Population-Level Effects	vocGamma	0.3	0.97	-1.8	2.04	1	5379	2569
Population-Level Effects	vocOmicron	1.4	0.15	1.13	1.69	1	1790	2078
Population-Level Effects	vocOther	0.64	0.1	0.45	0.83	1	4637	2165
Population-Level Effects	p_missing	0.71	0.14	0.43	0.99	1	4591	3184
Population-Level Effects	PopulationCoverage	0.77	0.26	0.24	1.24	1	1755	2177

## Sheet: Table 9
Table 9. Summary of parameters of the brms model [n | trials(nn) ~ voc + nakatumise_koht + voc:nakatumise_koht], binomial family. Model was specified using lme4 formula syntax.
Class	Parameter	Estimate	Est.Error	l-95% CI	u-95% CI	Rhat	Bulk_ESS	Tail_ESS
Population-Level Effects	Intercept	-5.89	0.32	-6.61	-5.32	1.01	237	309
Population-Level Effects	vocBeta	1.42	1.26	-1.49	3.4	1	776	951
Population-Level Effects	vocDelta	-1.01	0.47	-1.92	-0.05	1.02	249	413
Population-Level Effects	vocOmicron	1.18	0.39	0.44	1.97	1.01	264	327
Population-Level Effects	nakatumise_kohtaustria	-0.99	0.61	-2.21	0.18	1	731	1073
Population-Level Effects	nakatumise_kohtbelgia	-1.8	0.87	-3.78	-0.34	1	835	1463
Population-Level Effects	nakatumise_kohtbulgaaria	-0.53	0.53	-1.63	0.52	1	561	848
Population-Level Effects	nakatumise_kohtdomestic	7.22	0.33	6.62	7.93	1.01	241	346
Population-Level Effects	nakatumise_kohtegiptus	2.92	0.33	2.33	3.65	1.01	248	356
Population-Level Effects	nakatumise_kohtgruusia	-1.82	0.87	-3.75	-0.36	1	847	1867
Population-Level Effects	nakatumise_kohthispaania	1.66	0.35	1.02	2.43	1.01	280	438
Population-Level Effects	nakatumise_kohtholland	0.44	0.42	-0.36	1.3	1.01	348	564
Population-Level Effects	nakatumise_kohtitaalia	-0.71	0.56	-1.81	0.33	1	574	962
Population-Level Effects	nakatumise_kohtkreeka	-1.8	0.86	-3.7	-0.31	1	1130	1738
Population-Level Effects	nakatumise_kohtküpros	0.24	14.7	-28.55	28.66	1	1990	2423
Population-Level Effects	nakatumise_kohtläti	0.29	0.43	-0.53	1.16	1.01	362	556
Population-Level Effects	nakatumise_kohtleedu	-1.32	0.71	-2.88	-0.05	1	708	1234
Population-Level Effects	nakatumise_kohtmehhiko	-0.99	0.62	-2.29	0.15	1	684	1024
Population-Level Effects	nakatumise_kohtnorra	-0.73	0.56	-1.86	0.33	1.01	608	640
Population-Level Effects	nakatumise_kohtpoola	0.69	0.4	-0.07	1.51	1.01	334	402
Population-Level Effects	nakatumise_kohtprantsusmaa	-1.3	0.69	-2.8	-0.09	1	824	1321
Population-Level Effects	nakatumise_kohtrootsi	2.4	0.34	1.79	3.12	1.01	262	363
Population-Level Effects	nakatumise_kohtsaksamaa	0.12	0.44	-0.74	1	1.01	403	681
Population-Level Effects	nakatumise_kohtsoome	2.42	0.34	1.81	3.15	1.01	258	330
Population-Level Effects	nakatumise_kohtsuurbritannia	1.44	15.3	-28.57	31.47	1	2184	2188
Population-Level Effects	nakatumise_kohtšveits	-1.31	0.71	-2.83	-0.03	1	782	1363
Population-Level Effects	nakatumise_kohttaani	-2.71	1.25	-5.61	-0.8	1	1338	1329
Population-Level Effects	nakatumise_kohttansaania	-1.31	0.72	-2.87	-0.03	1	690	1300
Population-Level Effects	nakatumise_kohttürgi	1.33	0.36	0.67	2.11	1.01	289	427
Population-Level Effects	nakatumise_kohtukraina	0.88	0.39	0.16	1.69	1.01	315	482
Population-Level Effects	nakatumise_kohtusa	-1.31	0.71	-2.82	-0.04	1	815	986
Population-Level Effects	nakatumise_kohtvenemaa	2.06	0.34	1.46	2.78	1.01	254	315
Population-Level Effects	nakatumise_kohtother	1.68	0.35	1.03	2.44	1.01	274	458
Population-Level Effects	vocBeta:nakatumise_kohtaustria	0.06	38.64	-75.92	76.2	1	4954	1807
Population-Level Effects	vocDelta:nakatumise_kohtaustria	1.53	0.76	0.08	3.04	1.01	630	1493
Population-Level Effects	vocOmicron:nakatumise_kohtaustria	1.34	0.67	0.07	2.71	1	687	1387
Population-Level Effects	vocBeta:nakatumise_kohtbelgia	-0.25	40.33	-82.47	81.19	1	4265	1570
Population-Level Effects	vocDelta:nakatumise_kohtbelgia	2.77	0.96	1.06	4.9	1.01	672	1449
Population-Level Effects	vocOmicron:nakatumise_kohtbelgia	1.18	0.94	-0.44	3.28	1	842	1566
Population-Level Effects	vocBeta:nakatumise_kohtbulgaaria	-1.48	50.35	-82.77	82.8	1	2734	1152
Population-Level Effects	vocDelta:nakatumise_kohtbulgaaria	2.21	0.66	0.96	3.52	1.01	444	845
Population-Level Effects	vocOmicron:nakatumise_kohtbulgaaria	-0.1	0.64	-1.34	1.2	1	672	1089
Population-Level Effects	vocBeta:nakatumise_kohtdomestic	-3.05	1.28	-5.11	-0.12	1	801	1059
Population-Level Effects	vocDelta:nakatumise_kohtdomestic	0.42	0.48	-0.53	1.36	1.02	252	405
Population-Level Effects	vocOmicron:nakatumise_kohtdomestic	-2.9	0.39	-3.72	-2.14	1.01	271	368
Population-Level Effects	vocBeta:nakatumise_kohtegiptus	0.28	38.24	-76.66	79.39	1	5876	1743
Population-Level Effects	vocDelta:nakatumise_kohtegiptus	-0.2	0.49	-1.17	0.74	1.02	262	452
Population-Level Effects	vocOmicron:nakatumise_kohtegiptus	-0.18	0.4	-1.02	0.57	1.01	278	373
Population-Level Effects	vocBeta:nakatumise_kohtgruusia	0.53	39.8	-76.05	81.75	1	4901	1508
Population-Level Effects	vocDelta:nakatumise_kohtgruusia	3.69	0.95	2.03	5.77	1	685	1350
Population-Level Effects	vocOmicron:nakatumise_kohtgruusia	1	0.95	-0.67	3.03	1	929	1824
Population-Level Effects	vocBeta:nakatumise_kohthispaania	-0.89	42.18	-89.8	80.82	1	5750	1597
Population-Level Effects	vocDelta:nakatumise_kohthispaania	0.97	0.5	-0.04	1.95	1.01	282	546
Population-Level Effects	vocOmicron:nakatumise_kohthispaania	0.06	0.42	-0.81	0.87	1.01	314	533
Population-Level Effects	vocBeta:nakatumise_kohtholland	0.05	36.38	-73.14	76.04	1	5492	2211
Population-Level Effects	vocDelta:nakatumise_kohtholland	0.62	0.57	-0.51	1.78	1.01	345	694
Population-Level Effects	vocOmicron:nakatumise_kohtholland	-1.16	0.56	-2.32	-0.06	1	474	961
Population-Level Effects	vocBeta:nakatumise_kohtitaalia	-0.14	46.67	-88.35	91.71	1	3753	1295
Population-Level Effects	vocDelta:nakatumise_kohtitaalia	3.19	0.66	1.93	4.55	1.01	446	877
Population-Level Effects	vocOmicron:nakatumise_kohtitaalia	1.92	0.6	0.72	3.12	1	558	1067
Population-Level Effects	vocBeta:nakatumise_kohtkreeka	-0.52	39.2	-76.7	74.5	1	5772	2050
Population-Level Effects	vocDelta:nakatumise_kohtkreeka	3.4	0.93	1.75	5.39	1	796	1384
Population-Level Effects	vocOmicron:nakatumise_kohtkreeka	-1.82	1.56	-5.3	0.89	1	2203	2705
Population-Level Effects	vocBeta:nakatumise_kohtküpros	0.36	40.33	-80.37	84.78	1	5277	1524
Population-Level Effects	vocDelta:nakatumise_kohtküpros	0.73	14.68	-27.76	29.57	1	1996	2453
Population-Level Effects	vocOmicron:nakatumise_kohtküpros	-1.17	14.7	-29.61	27.65	1	1984	2401
Population-Level Effects	vocBeta:nakatumise_kohtläti	-0.51	37.99	-78.91	79.6	1	4926	1855
Population-Level Effects	vocDelta:nakatumise_kohtläti	1.5	0.57	0.36	2.61	1.01	332	644
Population-Level Effects	vocOmicron:nakatumise_kohtläti	-0.68	0.55	-1.75	0.39	1	459	966
Population-Level Effects	vocBeta:nakatumise_kohtleedu	-0.44	40.52	-83.22	76.66	1.01	4967	1735
Population-Level Effects	vocDelta:nakatumise_kohtleedu	2.58	0.82	1.07	4.31	1.01	550	1152
Population-Level Effects	vocOmicron:nakatumise_kohtleedu	0.39	0.83	-1.14	2.13	1	743	1733
Population-Level Effects	vocBeta:nakatumise_kohtmehhiko	1.86	38.99	-71.3	82.28	1	5378	1183
Population-Level Effects	vocDelta:nakatumise_kohtmehhiko	0.95	0.8	-0.64	2.55	1.01	638	1558
Population-Level Effects	vocOmicron:nakatumise_kohtmehhiko	1.13	0.68	-0.18	2.5	1	668	1078
Population-Level Effects	vocBeta:nakatumise_kohtnorra	0.15	38.88	-76.9	74.89	1	5328	1718
Population-Level Effects	vocDelta:nakatumise_kohtnorra	2.16	0.68	0.88	3.54	1.01	483	920
Population-Level Effects	vocOmicron:nakatumise_kohtnorra	-0.2	0.69	-1.55	1.2	1	732	1241
Population-Level Effects	vocBeta:nakatumise_kohtpoola	0.36	38.69	-74.28	78.88	1	5401	2287
Population-Level Effects	vocDelta:nakatumise_kohtpoola	0.89	0.55	-0.22	1.99	1.01	317	601
Population-Level Effects	vocOmicron:nakatumise_kohtpoola	-0.95	0.52	-2.01	0.06	1	437	667
Population-Level Effects	vocBeta:nakatumise_kohtprantsusmaa	-0.61	41.86	-75.86	79.77	1	4697	1766
Population-Level Effects	vocDelta:nakatumise_kohtprantsusmaa	3.11	0.78	1.71	4.76	1.01	622	1220
Population-Level Effects	vocOmicron:nakatumise_kohtprantsusmaa	1.92	0.74	0.57	3.53	1	749	1225
Population-Level Effects	vocBeta:nakatumise_kohtrootsi	-2.42	1.75	-5.97	1.02	1	1064	1418
Population-Level Effects	vocDelta:nakatumise_kohtrootsi	0.52	0.49	-0.45	1.49	1.01	268	476
Population-Level Effects	vocOmicron:nakatumise_kohtrootsi	-0.69	0.41	-1.52	0.07	1.01	302	393
Population-Level Effects	vocBeta:nakatumise_kohtsaksamaa	0.31	38.61	-75.28	73.39	1	5212	1782
Population-Level Effects	vocDelta:nakatumise_kohtsaksamaa	1.99	0.57	0.86	3.09	1.01	343	579
Population-Level Effects	vocOmicron:nakatumise_kohtsaksamaa	-0.22	0.54	-1.27	0.83	1.01	437	601
Population-Level Effects	vocBeta:nakatumise_kohtsoome	0.54	1.31	-1.62	3.49	1.01	800	1131
Population-Level Effects	vocDelta:nakatumise_kohtsoome	1.87	0.49	0.9	2.81	1.02	262	516
Population-Level Effects	vocOmicron:nakatumise_kohtsoome	0.13	0.41	-0.7	0.9	1.01	287	366
Population-Level Effects	vocBeta:nakatumise_kohtsuurbritannia	0.34	43.1	-83.33	86.91	1	4525	1728
Population-Level Effects	vocDelta:nakatumise_kohtsuurbritannia	0.86	15.3	-29.05	30.84	1	2191	2104
Population-Level Effects	vocOmicron:nakatumise_kohtsuurbritannia	-0.09	15.3	-30.11	29.91	1	2164	2187
Population-Level Effects	vocBeta:nakatumise_kohtšveits	-0.18	41.74	-80.26	81.27	1.01	4607	1903
Population-Level Effects	vocDelta:nakatumise_kohtšveits	1.62	0.84	0.04	3.37	1	657	1506
Population-Level Effects	vocOmicron:nakatumise_kohtšveits	1.32	0.76	-0.09	2.92	1	728	1453
Population-Level Effects	vocBeta:nakatumise_kohttaani	0.13	40.49	-76.17	80.53	1	5301	1775
Population-Level Effects	vocDelta:nakatumise_kohttaani	3.78	1.31	1.67	6.8	1.01	1011	1268
Population-Level Effects	vocOmicron:nakatumise_kohttaani	1.99	1.31	-0.11	4.97	1	1365	1421
Population-Level Effects	vocBeta:nakatumise_kohttansaania	4.99	1.44	2.53	8.3	1	866	1116
Population-Level Effects	vocDelta:nakatumise_kohttansaania	-0.33	1.15	-2.64	1.88	1	943	2262
Population-Level Effects	vocOmicron:nakatumise_kohttansaania	1.16	0.79	-0.28	2.81	1	721	1241
Population-Level Effects	vocBeta:nakatumise_kohttürgi	0.49	40.93	-79.9	83.73	1	5906	1758
Population-Level Effects	vocDelta:nakatumise_kohttürgi	2.58	0.5	1.59	3.55	1.01	280	541
Population-Level Effects	vocOmicron:nakatumise_kohttürgi	-2.06	0.52	-3.11	-1.08	1	457	878
Population-Level Effects	vocBeta:nakatumise_kohtukraina	-0.4	38.47	-81.22	75.25	1	5584	1884
Population-Level Effects	vocDelta:nakatumise_kohtukraina	1	0.54	-0.09	2.01	1.01	309	529
Population-Level Effects	vocOmicron:nakatumise_kohtukraina	-1.2	0.51	-2.24	-0.22	1.01	435	855
Population-Level Effects	vocBeta:nakatumise_kohtusa	0.35	39.51	-82.91	81.76	1	4837	1458
Population-Level Effects	vocDelta:nakatumise_kohtusa	1.79	0.83	0.22	3.52	1	646	965
Population-Level Effects	vocOmicron:nakatumise_kohtusa	2.07	0.75	0.67	3.66	1	769	996
Population-Level Effects	vocBeta:nakatumise_kohtvenemaa	-1.09	1.51	-3.91	2.15	1	920	1196
Population-Level Effects	vocDelta:nakatumise_kohtvenemaa	1.72	0.49	0.75	2.67	1.02	257	444
Population-Level Effects	vocOmicron:nakatumise_kohtvenemaa	-1.24	0.43	-2.11	-0.4	1.01	309	475
Population-Level Effects	vocBeta:nakatumise_kohtother	-0.7	40.36	-82.08	79.52	1	5050	1718
Population-Level Effects	vocDelta:nakatumise_kohtother	1.2	0.5	0.2	2.18	1.02	272	541
Population-Level Effects	vocOmicron:nakatumise_kohtother	-0.05	0.42	-0.9	0.76	1.01	305	487

## Sheet: Table 10
Table 10. Summary of parameters of the brms model [ct ~ age40 + male + vaktsineerimine_lõpetatud_enne + clade + vaktsineerimine_lõpetatud_enne:clade + (1 | sample_name)], skew_normal family. Model was specified using lme4 formula syntax.
Class	Parameter	Estimate	Est.Error	l-95% CI	u-95% CI	Rhat	Bulk_ESS	Tail_ESS
Group-Level Effects	sd(Intercept)	5.28	0.08	5.13	5.45	1.01	196	331
Population-Level Effects	Intercept	19.1	0.21	18.7	19.53	1.01	197	484
Population-Level Effects	age40	-0.04	0.01	-0.05	-0.03	1.01	142	243
Population-Level Effects	male	-0.01	0.15	-0.32	0.28	1.02	230	552
Population-Level Effects	vaktsineerimine_lõpetatud_enne	-0.3	0.27	-0.94	0.14	1.01	262	315
Population-Level Effects	clade19B	-0.02	0.29	-0.64	0.53	1	4574	2384
Population-Level Effects	clade20A	-0.09	0.23	-0.58	0.33	1.01	493	351
Population-Level Effects	clade20A.EU2	-0.03	0.32	-0.72	0.54	1	4466	2504
Population-Level Effects	clade20B	0.31	0.33	-0.17	1.16	1.01	235	209
Population-Level Effects	clade20C	0.05	0.32	-0.5	0.71	1	4604	2639
Population-Level Effects	clade20D	-0.08	0.25	-0.63	0.38	1.01	621	761
Population-Level Effects	clade20EEU1	-0.13	0.28	-0.85	0.32	1.01	310	321
Population-Level Effects	clade20HBetaV2	-0.13	0.27	-0.78	0.35	1	722	763
Population-Level Effects	clade20IAlphaV1	-0.1	0.21	-0.55	0.25	1.01	307	465
Population-Level Effects	clade20JGammaV3	0.01	0.28	-0.56	0.59	1	2415	1908
Population-Level Effects	clade21ADelta	3.35	0.66	1.98	4.62	1.03	148	420
Population-Level Effects	clade21BKappa	0.05	0.29	-0.49	0.68	1	5725	2699
Population-Level Effects	clade21DEta	-0.02	0.32	-0.69	0.61	1	5566	2975
Population-Level Effects	clade21HMu	0.01	0.32	-0.61	0.66	1	5218	2178
Population-Level Effects	clade21IDelta	-2.93	0.39	-3.71	-2.17	1.02	153	456
Population-Level Effects	clade21JDelta	-2.82	0.37	-3.49	-2.06	1.02	107	248
Population-Level Effects	clade21KOmicron	-0.21	0.29	-0.93	0.24	1.01	485	447
Population-Level Effects	clade21LOmicron	-0.03	0.31	-0.72	0.57	1	4734	2764
Population-Level Effects	vaktsineerimine_lõpetatud_enne:clade19B	0.01	0.48	-0.66	0.66	1	2148	1162
Population-Level Effects	vaktsineerimine_lõpetatud_enne:clade20A	0.05	0.32	-0.57	0.76	1	4817	2530
Population-Level Effects	vaktsineerimine_lõpetatud_enne:clade20A.EU2	0.01	0.33	-0.58	0.63	1	5042	2073
Population-Level Effects	vaktsineerimine_lõpetatud_enne:clade20B	0	0.32	-0.64	0.64	1	7280	2545
Population-Level Effects	vaktsineerimine_lõpetatud_enne:clade20C	0.01	0.33	-0.62	0.66	1	5640	1787
Population-Level Effects	vaktsineerimine_lõpetatud_enne:clade20D	-0.01	0.34	-0.67	0.6	1.01	4905	2335
Population-Level Effects	vaktsineerimine_lõpetatud_enne:clade20EEU1	8.62	2.46	2.9	13.03	1.01	410	291
Population-Level Effects	vaktsineerimine_lõpetatud_enne:clade20HBetaV2	-0.01	0.33	-0.68	0.63	1	7043	2209
Population-Level Effects	vaktsineerimine_lõpetatud_enne:clade20IAlphaV1	0.08	0.28	-0.41	0.71	1	1615	1320
Population-Level Effects	vaktsineerimine_lõpetatud_enne:clade20JGammaV3	0	0.34	-0.65	0.67	1	5573	2075
Population-Level Effects	vaktsineerimine_lõpetatud_enne:clade21ADelta	-0.18	0.4	-1.32	0.36	1	1363	652
Population-Level Effects	vaktsineerimine_lõpetatud_enne:clade21BKappa	0.04	0.33	-0.56	0.74	1	4882	2349
Population-Level Effects	vaktsineerimine_lõpetatud_enne:clade21DEta	0	0.37	-0.68	0.62	1	6213	2133
Population-Level Effects	vaktsineerimine_lõpetatud_enne:clade21HMu	0	0.32	-0.64	0.64	1	5446	2696
Population-Level Effects	vaktsineerimine_lõpetatud_enne:clade21IDelta	-0.11	0.29	-0.84	0.36	1	567	430
Population-Level Effects	vaktsineerimine_lõpetatud_enne:clade21JDelta	-0.23	0.36	-1.17	0.29	1.01	240	132
Population-Level Effects	vaktsineerimine_lõpetatud_enne:clade21KOmicron	-0.16	0.31	-0.95	0.31	1	833	487
Population-Level Effects	vaktsineerimine_lõpetatud_enne:clade21LOmicron	-0.05	0.43	-0.79	0.55	1	2908	857
Family Specific Parameters	sigma	1.2	0.02	1.17	1.23	1	2515	3699
Family Specific Parameters	alpha	-15.73	2.01	-19.98	-12.12	1	2968	4039

## Sheet: Table 11
Table 11. Summary of parameters of the brms model [observed ~ ar(time = wk, gr = domestic, p = 3)], student family. Model was specified using lme4 formula syntax.
Class	Parameter	Estimate	Est.Error	l-95% CI	u-95% CI	Rhat	Bulk_ESS	Tail_ESS
Correlation Structures	ar[1]	0.85	0.1	0.67	1.04	1	2726	2591
Correlation Structures	ar[2]	0.17	0.11	-0.04	0.37	1	2482	2457
Correlation Structures	ar[3]	-0.08	0.09	-0.25	0.09	1	3046	2542
Population-Level Effects	Intercept	10.11	3.34	2.28	15.59	1	2097	1145
Family Specific Parameters	sigma	2.56	0.33	1.98	3.22	1	2238	2256
Family Specific Parameters	nu	4.5	2.59	2.07	10.32	1	2457	2479

[truncated: 1 more sheets: Table 12]
